# Supplementary material for: Integrated Transcriptomic and Proteomic Analysis of the Stress Response Mechanisms of Micractinium from the Tibetan Plateau Under Leather Wastewater Exposure
Source: Biology (Basel). 2026 Jan 9;15(2):123. doi: 10.3390/biology15020123 (PMC12837426; doi:10.3390/biology15020123)
Supplement: Supplementary file 1 [file biology-15-00123-s001.zip]

Archive with 1 entries (1 files):
- biology-4017860-supplementary.pdf
